# Supplementary material for: Transcranial Direct Current Stimulation Decreases P3 Amplitude and Inherent Delta Activity during a Waiting Impulsivity Paradigm: Crossover Study
Source: Brain Sci. 2024 Feb 7;14(2):168. doi: 10.3390/brainsci14020168 (PMC10887229; doi:10.3390/brainsci14020168)
Supplement: Supplementary file 1 [file brainsci-14-00168-s001.zip]

Archive with 1 entries (1 files):
- brainsci-2836040-supplementary.pdf
